# Supplementary material for: Assessment of microfungal contamination and enzymatic activity in ethnographic textile artifacts and museum environment
Source: PLoS One. 2026 Jan 14;21(1):e0339319. doi: 10.1371/journal.pone.0339319 (PMC12803446; doi:10.1371/journal.pone.0339319)
Supplement: S1 Data — (XLSX) [file pone.0339319.s001.xlsx]

## Sheet: S1_Data
IDC				Semp.			Semp.					May			May
				DG-18 (cfu/m3)				PCA (cfu/m3)				DG-18 (cfu/m3)				PCA (cfu/m3)
	rep 1	rep 2	rep 3	mean	rep 1	rep 2	rep 3	mean	rep 1	rep 2	rep 3	mean	rep 1	rep 2	rep 3	mean
1.Çanakkale Erkek Kıyafeti	290	310	315	305	390	410	460	420	290	320	260	290	625	670	655	650
2. İzmir Gelinlik	475	485	450	470	0	0	0	0	460	530	540	510	0	0	0	0
4. Zeybek Vitrin	330	320	355	335	0	0	0	0	280	260	210	250	0	0	0	0												September						May
5. Çanakkale Vitrin	350	340	390	360	0	0	0	0	620	510	550	560	0	0	0	0												IDC mold	ODC mold	IDC bact	ODC bact	OME mold	OME bact	IDC mold	ODC mold	IDC bact	ODC bact	OME mold	OME bact
6. Tokat vitrin	280	315	290	295	0	0	0	0	290	310	360	320	0	0	0	0												305.357	479.286	63.5714	701.429	1140	1050	316.429	760	95.3571	694.286	1060	790
7. Kına Tören Odası	150	160	170	160	230	240	190	220	180	200	220	200	350	365	425	380												2.48481	2.68059	1.80326	2.84598	3.0569	3.02119	2.50028	2.88081	1.97935	2.84154	3.02531	2.89763
8. Ahşap Dolap	90	95	100	95	0	0	0	0	550	580	550	560	0	0	0	0
9. Damat Kefiye	150	185	160	165	0	0	0	0	180	190	200	190	0	0	0	0
10. Çeyiz Yazımı	160	150	170	160	290	250	210	250	170	180	220	190	280	320	330	310
11. Çeyiz Yazımı Vitrin	240	225	270	245	0	0	0	0	560	600	610	590	0	0	0	0
16. M. Kosova Prizen	580	620	615	605	0	0	0	0	250	300	290	280	0	0	0	0
17. D. Kosova Prizen	230	270	280	260	0	0	0	0	180	150	150	160	0	0	0	0
19. Kosova Vitrin	450	490	530	490	0	0	0	0	210	170	160	180	0	0	0	0
20. Kaftan	300	320	370	330	0	0	0	0	130	160	160	150	0	0	0	0
				305.357				63.5714				316.429				95.7143
ODC
	Semp.						Semp.			May				May
	DG-18 (cfu/m3)							PCA (cfu/m3)				DG-18 (cfu/m3)				PCA (cfu/m3)
	rep 1	rep 2	rep 3	mean	rep 1	rep 2	rep 3	mean	rep 1	rep 2	rep 3	mean	rep 1	rep 2	rep 3	mean
3. Anadolu Alanı	330	350	295	325	360	370	350	360	330	300	330	320	240	290	280	270
12. Perde	280	255	245	260	1100	970	930	1000	990	1150	1100	1080	1950	2100	2070	2040
13. Gelin Evi Hol	290	330	340	320	540	570	570	560	1130	1050	1090	1090	770	690	760	740
14. Mutfak	145	130	100	125	380	370	360	370	880	830	810	840	550	500	600	550
15. Depo	160	135	170	155	290	310	270	290	720	800	790	770	130	160	160	150
18. Büro	1350	1460	1390	1400	1400	1530	1480	1470	430	470	480	460	580	630	560	590
21.Üst Kat	785	760	765	770	820	880	880	860	810	770	700	760	480	510	570	520
				479.286				701.429				760				694.286
OME
	Semp.					Semp.				May				May
	DG-18 (cfu/m3)							PCA (cfu/m3)				DG-18 (cfu/m3)				PCA (cfu/m3)
	rep 1	rep 2	rep 3	mean	rep 1	rep 2	rep 3	mean	rep 1	rep 2	rep 3	mean	rep 1	rep 2	rep 3	mean
22. Müze Dışı	1200	1090	1130	1140	990	1100	1060	1050	1120	980	1080	1060	790	730	850	790
September						May
IDC mold	ODC mold	IDC bact	ODC bact	OME mold	OME bact	IDC mold	ODC mold	IDC bact	ODC bact	OME mold	OME bact
305.357	479.286	63.5714	701.429	1140	1050	316.429	760	95.7143	694.286	1060	790
